# Supplementary material for: Prioritizing Built Environmental Factors to Tackle Chronic and Infectious Diseases in Remote Northern Territory (NT) Communities of Australia: A Concept Mapping Study
Source: Int J Environ Res Public Health. 2021 May 13;18(10):5178. doi: 10.3390/ijerph18105178 (PMC8152969; doi:10.3390/ijerph18105178)
Supplement: Supplementary file 1 [file ijerph-18-05178-s001.zip]

Archive with 1 entries (1 files):
- ijerph-1202358-SI.pdf
